# Supplementary material for: Effect of topically applied Saccharomyces boulardii on the healing of acute porcine wounds: a preliminary study
Source: BMC Res Notes. 2016 Apr 11;9:210. doi: 10.1186/s13104-016-2012-8 (PMC4827247; doi:10.1186/s13104-016-2012-8)
Supplement: Supplementary file 1 — 10.1186/s13104-016-2012-8 Wound measurements. [file 13104_2016_2012_MOESM1_ESM.xlsx]

## Sheet: Raw Data
Pig 1 - Swabs
Wound 1: Control
Wound 2: Treated Every 3rd Day
Wound 3: Treated Once
							Multiple isolates
Plate ID	Dilution	Total Col Ct.	cfu eluted	Organisms Isolated	Predominant Organism
							Pig 1	Pig 2	Pig 3	Pig 4	Pig 5	Pig 6	Total
PIG 1 CONTROL TIME 0	1:1	TNTC		Bacillus sp.	Staphylococcus hyicus	control t0	2	2	2	1	2	1	10
	1:10	TNTC		Staphylococcus hyicus		rx time 0	1	1	2	1	1	1	7
	1:100	189
	1:1000	55	27500000
PIG 1 TX TIME 0	1:1	TNTC		Bacillus sp.	Bacillus sp.	control	3	4	4	3	2	3	19
	1:10	TNTC				single	3	5	5	2	1	2	18
	1:100	TNTC				multiple	2	4	5	2	3	4	20
	1:1000	48	24000000
PIG 1 WOUND 1	1:1	TNTC		Bacillus sp.	Enterococcus sp.
	1:10	TNTC		Staphylococcus hyicus		control	2	1	2	2	3	2	12
	1:100	TNTC		Enterococcus sp.		single	2	1	1	1	1	3	9
	1:1000	279	139500000			multiple	2	1	1	2	2	2	10
PIG 1 WOUND 2	1:1	TNTC		Bacillus sp.
	1:10	TNTC		Staphylococcus hyicus	Staphylococcus hyicus
	1:100	TNTC
	1:1000	51	25500000
PIG 1 WOUND 3	1:1	TNTC		Bacillus sp.	Bacillus sp.
	1:10	TNTC		Staphylococcus hyicus
	1:100	304	15200000	Staphylococcus aureus
	1:1000	12
Pig 1 - Tissue Biopsies
Plate ID	Dilution	Total Col Ct.	cfu eluted	Organisms Isolated	Predominant Organism
PIG 1 WOUND 1	1:1	TNTC		Staphylococcus hyicus	Staphylococcus hyicus
	1:10	TNTC		Staphylococcus aureus
	1:100	82	4100000
	1:1000	21
PIG 1 WOUND 2	1:1	TNTC		Staphylococcus hyicus	Staphylococcus hyicus
	1:10	TNTC		Staphylococcus aureus
	1:100	TNTC
	1:1000	204	102000000
PIG 1 WOUND 3	1:1	TNTC		Staphylococcus hyicus	Staphylococcus hyicus
	1:10	TNTC		Staphylococcus aureus
	1:100	188	9400000
	1:1000	15
Pig 2 Swabs
Wound 1: Treated Every 3rd Day
Wound 2: Control
Wound 3: Treated Once
Plate ID	Dilution	Total Col Ct.	cfu eluted	Organisms Isolated	Predominant Organism
PIG 2 CONTROL TIME 0	1:1	TNTC		Bacillus sp.	Bacillus sp.
	1:10	TNTC		Staphylococcus hyicus
	1:100	TNTC
	1:1000	37	18500000
PIG 2 TX TIME 0	1:1	TNTC		Saccharomyces cerevisiae	Saccharomyces cerevisiae
	1:10	TNTC
	1:100	TNTC
	1:1000	279	139500000
PIG 2 WOUND 1	1:1	TNTC		Staphylococcus aureus	No predominance
	1:10	TNTC		Enterococcus sp.
	1:100	73	3650000	Micrococcus sp.
	1:1000	9		Bacillus sp.
PIG 2 WOUND 2	1:1	TNTC		Enterococcus sp.	No predominance
	1:10	TNTC		Staphylococcus hyicus
	1:100	TNTC		Saccharomyces cerevisiae
	1:1000	142	71000000	Bacillus sp.
PIG 2 WOUND 3	1:1	TNTC		Saccharomyces cerevisiae	No predominance
	1:10	TNTC		Enterococcus sp.
	1:100	128	6400000	Micrococcus sp.
	1:1000	31		Bacillus sp.
				Staphylococcus hyicus
Pig 2 - Tissue Biopsies
Plate ID	Dilution	Total Col Ct.	cfu eluted	Organisms Isolated	Predominant Organism
PIG 2 WOUND 1	1:1	TNTC		Staphylcoccus hyicus	Staphylococcus hyicus
	1:10	118
	1:100	37	1850000
	1:1000	5
PIG 2 WOUND 2	1:1	93	46500	Staphylococcus hyicus	Staphylococcus hyicus
	1:10	10
	1:100	No growth
	1:1000	No growth
PIG 2 WOUND 3	1:1	169	84500	Staphylococcus hyicus	Staphylococcus hyicus
	1:10	39
	1:100	6
	1:1000	4
Pig 3
Wound 1: Control
Wound 2: Treated Once
Wound 3: Treated Every 3rd Day
Plate ID	Dilution	Total Col Ct.	cfu eluted	Organisms Isolated	Predominant Organism
PIG 3 CONTROL TIME 0	1:1	TNTC		Staphylococcus aureus	Staphylococcus hyicus
	1:10	TNTC		Staphylococcus hyicus
	1:100	53	2650000
	1:1000	5
PIG 3 TX TIME 0	1:1	TNTC		Saccharomyces cerevisiae	Saccharomyces cerevisiae
	1:10	TNTC		Staphylococcus hyicus
	1:100	TNTC
	1:1000	253	126500000
PIG 3 WOUND 1	1:1	TNTC		Micrococcus sp.	Enterococcus sp.
	1:10	TNTC		Staphylococcus hyicus
	1:100	TNTC		Enterococcus sp.
	1:1000	30	15000000	Bacillus sp.
PIG 3 WOUND 2	1:1	TNTC		Saccharomyces cerevisiae	Saccharomyces cerevisiae
	1:10	TNTC		Enterococcus sp.
	1:100	88	4400000	Staphylococcus hyicus
	1:1000	4		Bacillus sp.
PIG 3 WOUND 3	1:1	TNTC		Bacillus sp.	Staphylococcus hyicus
	1:10	TNTC		Micrococcus sp.
	1:100	TNTC		Staphylococcus hyicus
	1:1000	261	130500000	Enterococcus sp.
Pig 3 - Tissue Biopsies
Plate ID	Dilution	Total Col Ct.	cfu eluted	Organisms Isolated	Predominant Organism
PIG 3 WOUND 1	1:1	166		Staphylococcus hyicus	Staphylococcus hyicus
	1:10	66	330000	Staphylococcus aureus
	1:100	No growth
	1:1000	No growth
PIG 3 WOUND 2	1:1	132	66000	Staphylococcus hyicus	Staphylococcus hyicus
	1:10	55
	1:100	9
	1:1000	4
PIG 3 WOUND 3	1:1	84	42000	Staphylococcus hyicus	Staphylococcus hyicus
	1:10	10
	1:100	1
	1:1000	No growth
Pig 4
Wound 1: Control
Wound 2: Treated Once
Wound 3: Treated Every 3rd Day
Plate ID	Dilution	Total Col Ct.	cfu eluted	Organisms Isolated	Predominant Organism
PIG 4 CONTROL TIME 0	1:1	1	500	Staphylococcus hyicus	Staphylococcus hyicus
	1:10	No growth
	1:100	No growth
	1:1000	No growth
PIG 4 TX TIME 0	1:1	TNTC		Saccharomyces cerevisiae	Saccharomyces cerevisiae
	1:10	TNTC
	1:100	TNTC
	1:1000	294	147000000
PIG 4 WOUND 1	1:1	TNTC		Staphylococcus aureus	No predominance
	1:10	TNTC		Enterococcus sp.
	1:100	TNTC		Micrococcus sp.
	1:1000	300	150000000
PIG 4 WOUND 2	1:1	TNTC		Enterococcus sp.	Enterococcus sp.
	1:10	TNTC		Staphylococcus aureus
	1:100	TNTC
	1:1000	298	149000000
PIG 4 WOUND 3	1:1	TNTC		Staphylococcus aureus	No predominance
	1:10	TNTC		Staphylococcus hyicus
	1:100	TNTC
	1:1000	209	2090000
Pig 4 - Tissue Biopsies
Plate ID	Dilution	Total Col Ct.	cfu eluted	Organisms Isolated	Predominant Organism
PIG 4 WOUND 1	1:1	TNTC		Staphylococcus aureus	Staphylococcus hyicus
	1:10	62	310000	Staphylococcus hyicus
	1:100	3
	1:1000	No growth
PIG 4 WOUND 2	1:1	TNTC		Staphylococcus hyicus	Staphylococcus hyicus
	1:10	69	345000
	1:100	15
	1:1000	2
PIG 4 WOUND 3	1:1	TNTC		Staphylococcus aureus	Staphylococcus hyicus
	1:10	47	235000	Staphylococcus hyicus
	1:100	4
	1:1000	No growth
Pig 5
Wound 1: Treated Once
Wound 2: Treated Every 3rd Day
Wound 3: Control
Plate ID	Dilution	Total Col Ct.	cfu eluted	Organisms Isolated	Predominant Organism
PIG 5 CONTROL TIME 0	1:1	32	16000	Candida sp.	No predominance
	1:10	4		Staphylococcus hyicus
	1:100	No growth
	1:1000	No growth
PIG 5 TX TIME 0	1:1	TNTC		Saccharomyces cerevisiae	Saccharomyces cerevisiae
	1:10	TNTC
	1:100	TNTC
	1:1000	286	143000000
PIG 5 WOUND 1	1:1	TNTC		Enterococcus sp.	Enterococcus sp.
	1:10	TNTC
	1:100	>300
	1:1000	74	37000000
PIG 5 WOUND 2	1:1	TNTC		Enterococcus sp.	Enterococcus sp.
	1:10	TNTC		Micrococcus sp.
	1:100	>300		Staphylococcus hyicus
	1:1000	158	79000000
PIG 5 WOUND 3	1:1	TNTC		Enterococcus sp.	Enterococcus sp.
	1:10	TNTC		Staphylococcus aureus
	1:100	TNTC
	1:1000	296	148000000
Pig 5 - Tissue Biopsies
Plate ID	Dilution	Total Col Ct.	cfu eluted	Organisms Isolated	Predominant Organism
PIG 5 WOUND 1	1:1	TNTC		Staphylococcus hyicus	Staphylococcus hyicus
	1:10	TNTC
	1:100	TNTC
	1:1000	287	143500000
PIG 5 WOUND 2	1:1	311	155500	Staphylococcus hyicus	Staphylococcus hyicus
	1:10	34		Staphylococcus aureus
	1:100	4
	1:1000	No growth
PIG 5 WOUND 3	1:1	TNTC		Staphylococcus hyicus	Staphylococcus hyicus
	1:10	TNTC		Staphylococus aureus
	1:100	192	9600000	Micrococcus sp.
	1:1000	22
Pig 6 Swabs
Wound 1: Treated Every 3rd Day
Wound 2: Control
Wound 3: Treated Once
Plate ID	Dilution	Total Col Ct.	cfu eluted	Organisms Isolated	Predominant Organism
PIG 6 CONTROL TIME 0	1:1	TNTC		Candida Sp.	Candida sp.
	1:10	TNTC
	1:100	269	13450000
	1:1000	5
PIG 6 TX TIME 0	1:1	TNTC		Saccharomyces cerevisiae	Saccharomyces cerevisiae
	1:10	TNTC
	1:100	TNTC
	1:1000	292	146000000
PIG 6 WOUND 1	1:1	TNTC		Enterococcus sp.	Enterococcus sp.
	1:10	TNTC		Staphylococcus aureus
	1:100	>300		Bacillus sp.
	1:1000	285	142500000	Staphylococcus hyicus
PIG 6 WOUND 2	1:1	TNTC		Staphylococcus aureus	No predominance
	1:10	TNTC		Staphylococcus hyicus
	1:100	>300		Micrococcus sp.
	1:1000	258	129000000
PIG 6 WOUND 3	1:1	TNTC		Micrococcus sp.	Micrococcus sp.
	1:10	TNTC		Staphylococcus aureus
	1:100	>300
	1:1000	292	146000000
Pig 6 - Tissue Biopsies
Plate ID	Dilution	Total Col Ct.	cfu eluted	Organisms Isolated	Predominant Organism
PIG 6 WOUND 1	1:1	TNTC		Staphylococcus hyicus	Staphylococcus hyicus
	1:10	TNTC		Staphylococcus aureus
	1:100	145	7250000
	1:1000	16
PIG 6 WOUND 2	1:1	TNTC		Staphylococcus hyicus	Staphylococcus hyicus
	1:10	101	505000	Staphylococcus aureus
	1:100	12
	1:1000	1
PIG 6 WOUND 3	1:1	303		Staphylococcus hyicus	Staphylococcus hyicus
	1:10	31	155000	Staphylococcus aureus
	1:100	5		Enterococcus sp.
	1:1000	No growth

## Sheet: Mean CFU Graphs
											Swab CFU Sigmastat sheet
											Animal	Time	Treatment	CFU
											1	0	Control	27500000
											1	0	Treated	24000000
											1	0.5	Control	139500000
											1	0.5	Treated once	15200000
											1	0.5	Treated multiple times	25500000
											2	0	Control	18500000
											2	0	Treated	139500000
											2	0.5	Control	71000000
											2	0.5	Treated once	6400000
											2	0.5	Treated multiple times	3650000
Pig	Swab Control Time 0	Swab Treated Once Time 0	Swab Control Time 1/2	Swab Treated Once Time 1/2	Swab Treated Multiple Time 1/2	Tissue Control Final	Tissue Treated Once Final	Tissue Treated Multiple Final	MEAN CFUs per pig	STD DEV CFUs per pig	3	0	Control	2650000
1	27500000	24000000	139500000	15200000	25500000	4100000	9400000	102000000	347200000	4.94462e+07	3	0	Treated	126500000
2	18500000	139500000	71000000	6400000	3650000	46500	84500	1850000	241031000	5.01985e+07	3	0.5	Control	15000000
3	2650000	126500000	15000000	4400000	130500000	330000	66000	42000	279488000	5.79653e+07	3	0.5	Treated once	4400000
4	500	147000000	150000000	149000000	2090000	310000	345000	235000	448980500	7.66408e+07	3	0.5	Treated multiple times	130500000
5	16000	143000000	148000000	37000000	79000000	9600000	143500000	155500	560271500	6.69855e+07	4	0	Control	500
6	13450000	146000000	129000000	142500000	146000000	505000	7250000	155000	584860000	7.27573e+07	4	0	Treated	147000000
Mean	10352750	121000000	108750000	5.90833e+07	6.44567e+07	2.48192e+06	26774250	17406250			4	0.5	Control	150000000
SDE	4.63087e+06	1.96354e+07	2.222e+07	2.78224e+07	2.60303e+07	1.55427e+06	2.34038e+07	1.69211e+07			4	0.5	Treated once	149000000
											4	0.5	Treated multiple times	2090000
											5	0	Control	16000
											5	0	Treated	143000000
											5	0.5	Control	148000000
											5	0.5	Treated once	37000000
											5	0.5	Treated multiple times	79000000
	Time	Tissue Control Final	Tissue Treated Once Final	Tissue Treated Multiple Final							6	0	Control	13450000
	Mean CFU Eluted (Tissue)	2.48192e+06	26774250	17406250							6	0	Treated	146000000
	SDE	1.55427e+06	2.34038e+07	1.69211e+07							6	0.5	Control	129000000
											6	0.5	Treated once	142500000
											6	0.5	Treated multiple times	146000000
											Tissue CFU Sigmastat sheet
											Animal	Time	Treatment	CFU
											1	Day 15	Control	4100000
											1	Day 16	Treated once	9400000
											1	Day 17	Treated multiple times	102000000
											2	Day 18	Control	46500
											2	Day 19	Treated once	84500
											2	Day 20	Treated multiple times	1850000
											3	Day 21	Control	330000
											3	Day 22	Treated once	66000
											3	Day 23	Treated multiple times	42000
											4	Day 24	Control	310000
											4	Day 25	Treated once	345000
											4	Day 26	Treated multiple times	235000
											5	Day 27	Control	9600000
											5	Day 28	Treated once	143500000
											5	Day 29	Treated multiple times	155500
											6	Day 30	Control	505000
											6	Day 31	Treated once	7250000
											6	Day 32	Treated multiple times	155000
		Time	Cotrol time 0	Treated once time 0	Control time day 3	Treated once day 3	Treated multiple times day 3
		Mean CFU Eluted (Swabs)	10352750	121000000	108750000	5.90833e+07	6.44567e+07
		SDE	4.63087e+06	1.96354e+07	2.222e+07	2.78224e+07	2.60303e+07

## Sheet: Predominant organism chart
Staphylococcus hyicus predominant					Predomianat organism count
Treatment	Time 0	Time 0.5	Tissue		Staphylococcus hyicus	23
Control	3	0	6		Enterococcus sp.	7
Treated once	0	0	6		Staphylococcus hyicus	6
Treated multiple times	0	2	6		Bacillus sp.	3
					Micrococcus sp.	1
Enterococcus sp. Predominant
Treatment	Time 0	Time 0.5	Tissue		Raw organism count
Control	0	3	0		Staphylococcus hyicus	37
Treated once	0	2	0		Enterococcus sp.	14
Treated multiple times	0	1	0		Bacillus sp.	12
					Micrococcus sp.	9
Saccharomyces cerevisiae predominant					S. aureus	21
Treatment	Time 0	Time 0.5	Tissue		Candida	2
Control	0	0	0
Treated once	5	1	0		Raw organisms isolated from each group
Treated multiple times	5	o	0		Controls	40
					Single rx	26
					Multiple rx	30
Predominate organism					Organisms isolated
Control T0	Control t0.5	Control tF			Staphylococcus hyicus	36
Staphylococcus hyicus 3	Entercoccus sp 3	Staphylococcus hyicus 6			Staphylococcus aureus	21
Bacillus sp 1					Enterococcus sp.	14
Candida sp 1					Bacillus sp	13
					Micrococcus sp.	9
Treated T0					Saccharomyces cerevisiae	8
Bacillus sp					Candida sp.	1
Saccharomyces cervisiae 5
	Treated once T0.5	Treated once TF
	Bacillus sp	Staphylococcus hyicus 6
	Saccharomyces cervisiae
	Enterococcus sp 2
	Micrococcus sp.
	Treated multiple times T0.5	Treated multiple times TF
	Staphylococcus hyicus 2	Staphylococcus hyicus 6
	Enterococcus sp. 2

## Sheet: First Plating 41713
Date Plated	PLATE ID	DILUTION	TOTAL COL CT	50*cfu/mL	ORGANISMS ISOLATED	PREDOMINANT ORGANISM
2013-04-17	PIG 1 CONTROL TIME 0	1:1	TNTC		Bacillus sp.	Staphylococcus spp.
		1:10	TNTC		Staphylococcus spp.
		1:100	189
		1:1000	55
	PIG 1 TX TIME 0	1:1	TNTC		Bacillus sp.	Bacillus sp.
		1:10	TNTC
		1:100	TNTC
		1:1000	48
	PIG 2 CONTROL TIME 0	1:1	TNTC		Staphylococcus spp.	Staphylococcus spp.
		1:10	TNTC		Enterococcus sp.
		1:100	TNTC
		1:1000	37
	PIG 2 TX TIME 0	1:1	TNTC		Yeast spp.	Yeast spp.
		1:10	TNTC
		1:100	TNTC
		1:1000	279
	PIG 3 CONTROL TIME 0	1:1	TNTC		Staphylococcus spp.	Staphylococcus spp.
		1:10	TNTC
		1:100	53
		1:1000	5
	PIG 3 TX TIME 0	1:1	TNTC		Yeast spp.	Yeast spp.
		1:10	TNTC
		1:100	TNTC
		1:1000	253
	PIG 1 WOUND 1	1:1	TNTC		Bacillus sp.	Enterococcus sp.
		1:10	TNTC		Staphylococcus spp.
		1:100	TNTC		Enterococcus sp.
		1:1000	179
	PIG 1 WOUND 2	1:1	TNTC		Bacillus sp.	Staphylococcus spp.
		1:10	TNTC		Staphylococcus spp.
		1:100	TNTC
		1:1000	51
	PIG 1 WOUND 3	1:1	TNTC		Bacillus sp.	Bacillus sp.
		1:10	TNTC		Staphylococcus spp.
		1:100	304
		1:1000	12
	PIG 2 WOUND 1	1:1	TNTC		Staphylococcus spp.	Bacillus sp.
		1:10	TNTC		Enterococcus sp.
		1:100	73		Bacillus sp.
		1:1000	9
	PIG 2 WOUND 2	1:1	TNTC		Staphylococcus spp.	Staphylococcus spp.
		1:10	TNTC		Enterococcus sp.
		1:100	TNTC
		1:1000	142
	PIG 2 WOUND 3	1:1	TNTC		Enterococcus sp.	Staphylococcus spp.
		1:10	TNTC		Staphylococcus spp.
		1:100	TNTC		Yeast spp.
		1:1000	31		Bacillus sp.
					Micrococcus sp.
	PIG 3 WOUND 1	1:1	TNTC		Micrococcus sp.	Staphylococcus spp.
		1:10	TNTC		Staphylococcus spp.
		1:100	TNTC		Enterococcus sp.
		1:1000	30		Bacillus sp.
	PIG 3 WOUND 2	1:1	TNTC		Yeast spp.	Yeast spp.
		1:10	TNTC		Enterococcus sp.
		1:100	88		Staphylococcus spp.
		1:1000	4		Bacillus sp.
	PIG 3 WOUND 3	1:1	TNTC		Bacillus sp.	Staphylococcus spp.
		1:10	TNTC		Micrococcus sp.
		1:100	TNTC		Staphylococcus spp.
		1:1000	261		Enterococcus sp.
				0
				0
