# Supplementary material for: Effect of topically applied Saccharomyces boulardii on the healing of acute porcine wounds: a preliminary study
Source: BMC Res Notes. 2016 Apr 11;9:210. doi: 10.1186/s13104-016-2012-8 (PMC4827247; doi:10.1186/s13104-016-2012-8)
Supplement: Supplementary file 2 — 10.1186/s13104-016-2012-810.1186/s13104-016-2012-8 Wound microbiology. [file 13104_2016_2012_MOESM2_ESM.xlsx]

## Sheet: Pig 1
Wound 1: Pig 1
Date	3D Area	Flat Area
2013-04-10 09:13:42	1572.1	1469.8
2013-04-13	1760.7	1494.7
2013-04-16	1470.6	1442.6
2013-04-19 15:24:05	675.4	640
2013-04-22	406.1	417.2
2013-04-25 08:41:02	387.7	384.6
Wound 2: Pig 1
Date
2013-04-10 09:13:42	1516	1367.9
2013-04-13 08:48:00	1694.7	1576.8
2013-04-16 08:46:38	1446.5	1420.2
2013-04-19 15:23:13	827.6	843.4
2013-04-22 15:57:34	439.6	434.5
2013-04-25 08:41:35	304.1	287.3
Wound 3:Pig 1
Date
2013-04-10 09:12:42	1511.1	1346
2013-04-13 08:48:00	1881.7	1767
2013-04-16 08:46:38	1654.8	1624
2013-04-19 15:23:13	756.8	718.2
2013-04-22 15:57:34	403.1	425.9
2013-04-25 08:41:35	424.3	405.8

## Sheet: Pig 2
Wound 1: Pig 2
Date	3D	Flat Area
2013-04-10 09:13:42	1731.3	1616.1
2013-04-13	1687.8	1549.4
2013-04-16	1646.9	1559.3
2013-04-19 15:24:05	846.7	829.6
2013-04-22	588	549.4
2013-04-25 08:41:02	270.3	268.5
Wound 2: Pig 2
Date
2013-04-10 09:13:42	1474	1356.4
2013-04-13 08:48:00	1803.8	1665.2
2013-04-16 08:46:38	1635.5	1640.9
2013-04-19 15:23:13	1020.6	1003.6
2013-04-22 15:57:34	543.8	538.8
2013-04-25 08:41:35	415.8	425
Wound 3:Pig 2
Date
2013-04-10 09:12:42	1374.2	1235.4
2013-04-13 08:48:00	1973.6	1859.3
2013-04-16 08:46:38	1694.1	1678.8
2013-04-19 15:23:13	1010.3	990
2013-04-22 15:57:34	570.2	539.9
2013-04-25 08:41:35	552.8	548.1

## Sheet: Pig 3
Wound 1: Pig 3
Date	3D	Flat Area
2013-04-10 09:13:42	1574.9	1443.9
2013-04-13	1799.3	1549.7
2013-04-16	1767	1698.5
2013-04-19 15:24:05	992.2	912.8
2013-04-22	507.6	497.7
2013-04-25 08:41:02	443.6	448.6
Wound 2: Pig 3
Date
2013-04-10 09:13:42	1476.7	1361.1
2013-04-13 08:48:00	1631	1497.4
2013-04-16 08:46:38	1455	1419.4
2013-04-19 15:23:13	808.8	750.3
2013-04-22 15:57:34	407.6	397.2
2013-04-25 08:41:35	400.7	373.6
Wound 3:Pig 3
Date
2013-04-10 09:12:42	1582.7	1446.5
2013-04-13 08:48:00
2013-04-16 08:46:38	1809.5	1742.4
2013-04-19 15:23:13	1234.1	1058.3
2013-04-22 15:57:34	629.6	607.5
2013-04-25 08:41:35	494.2	485.2

## Sheet: Pig 4
Wound 1: Pig 4
Date	3D	Flat Area
2013-04-24	1716.8	1540
2013-04-27	2096.5	1854.1
2013-04-30	1697.5	1583.9
2013-05-03	921.7	908.6
2013-05-06	589.6	596.5
2013-05-09	504.6	457
Wound 2: Pig 4
Date
2013-04-24	1622.6	1455.8
2013-04-27	1802.5	1652.3
2013-04-30	1476.8	1400.9
2013-05-03	794.5	771.3
2013-05-06	587.6	600.4
2013-05-09	497.2	486.6
Wound 3:Pig 4
Date
2013-04-24	1530.2	1398.6
2013-04-27	2001.3	1869.1
2013-04-30	1784.6	1668
2013-05-03	871.5	843.3
2013-05-06	709.8	701.5
2013-05-09	454.6	430

## Sheet: Pig 5
Wound 1: Pig 5
Date	3D	Flat Area
2013-04-24	1840.7	1667.2
2013-04-27	1949.4	1621.4
2013-04-30	1585.4	1424.6
2013-05-03	839.9	757.7
2013-05-06	599.5	546.5
2013-05-09	495.5	451.1
Wound 2: Pig 5
Date
2013-04-24	1556.4	1404.3
2013-04-27	1853.7	1627.5
2013-04-30	1522.7	1429.5
2013-05-03	874.3	884.2
2013-05-06	503.1	538.9
2013-05-09	409.8	397.5
Wound 3:Pig 5
Date
2013-04-24	1666.8	1531.9
2013-04-27
2013-04-30	2288.1	2200.9
2013-05-03	1597.2	1514.6
2013-05-06	881.3	866.5
2013-05-09	694.7	699.4

## Sheet: Pig 6
Wound 1: Pig 6
Date	3D	Flat Area
2013-04-24	1827.7	1710
2013-04-27	2044.8	1905
2013-04-30	1680.7	1535.1
2013-05-03	909.1	883
2013-05-06	597.7	583.8
2013-05-09	439.1	431.1
Wound 2: Pig 6
Date
2013-04-24	1776.4	1611.2
2013-04-27	1944	1803.4
2013-04-30	1701.9	1585.4
2013-05-03	981.8	945.4
2013-05-06	607.2	612.9
2013-05-09	593	589.2
Wound 3:Pig 6
Date
2013-04-24	1489.9	1325.2
2013-04-27	1757.9	1538.6
2013-04-30	1477.7	1408.6
2013-05-03	833.1	825.5
2013-05-06	520.7	510.8
2013-05-09	474.1	466.8

## Sheet: Excel grafts
3D Area
Control Wound	Pig1	Pig 2	Pig 3	Pig 4	Pig 5	Pig 6	Mean 3D area	SDE			3D Area	series 1	series 2	series 3
Date	3D Area										Date	control	treated once	treated multiple times
2013-04-10 09:13:42	1572.1	1474	1574.9	1716.8	1666.8	1776.4	1630.17	45.1094			2013-04-10 09:13:42	1630.17	1552.53	1624.05
2013-04-13	1760.7	1803.8	1799.3	2096.5		1944	1880.86	62.2559			2013-04-13	1880.86	1832.68	1856.46
2013-04-16	1470.6	1635.5	1767	1697.5	2288.1	1701.9	1760.1	113.354			2013-04-16	1760.1	1557.3	1648.48
2013-04-19 15:24:05	675.4	1020.6	992.2	921.7	1597.2	981.8	1031.48	124.233			2013-04-19 15:24:05	1031.48	840.567	927.217
2013-04-22	406.1	543.8	507.6	589.6	881.3	607.2	589.267	65.2921			2013-04-22	589.267	514.783	577.967
2013-04-25 08:41:02	387.7	415.8	443.6	504.6	694.7	593	506.567	48.0283			2013-04-25 08:41:02	506.567	474.1	395.35
Treated once wound
2013-04-10 09:12:42	1511.1	1374.2	1476.7	1622.6	1840.7	1489.9	1552.53	66.1167
2013-04-13 08:48:00	1881.7	1973.6	1631	1802.5	1949.4	1757.9	1832.68	52.619
2013-04-16 08:46:38	1654.8	1694.1	1455	1476.8	1585.4	1477.7	1557.3	41.75
2013-04-19 15:23:13	756.8	1010.3	808.8	794.5	839.9	833.1	840.567	36.0619
2013-04-22 15:57:34	403.1	570.2	407.6	587.6	599.5	520.7	514.783	36.3073
2013-04-25 08:41:35	424.3	552.8	400.7	497.2	495.5	474.1	474.1	22.4
Treated multiple times wound
2013-04-10 09:13:42	1516	1731.3	1582.7	1530.2	1556.4	1827.7	1624.05	51.5574
2013-04-13 08:48:00	1694.7	1687.8		2001.3	1853.7	2044.8	1856.46	74.522
2013-04-16 08:46:38	1446.5	1646.9	1809.5	1784.6	1522.7	1680.7	1648.48	58.3419
2013-04-19 15:23:13	827.6	846.7	1234.1	871.5	874.3	909.1	927.217	62.401
2013-04-22 15:57:34	439.6	588	629.6	709.8	503.1	597.7	577.967	38.8529
2013-04-25 08:41:35	304.1	270.3	494.2	454.6	409.8	439.1	395.35	36.2256
Flat Area
Control Wound	Pig 1	Pig 2	Pig 3	Pig 4	Pig 5	Pig 6	Mean 3D area	SDE			Flat Area	series 1	series 2	series 3
Date	Flat area										Date	control	treated once	treated multiple times
2013-04-10 09:13:42	1469.8	1356.4	1443.9	1540	1531.9	1611.2	1492.2	36.1931			2013-04-10 09:13:42	1492.2	1398.45	1490.57
2013-04-13	1494.7	1665.2	1549.7	1854.1		1803.4	1673.42	69.5899			2013-04-13	1673.42	1656	1705.56
2013-04-16	1442.6	1640.9	1698.5	1583.9	2200.9	1585.4	1692.03	107.53			2013-04-16	1692.03	1492.72	1559.08
2013-04-19 15:24:05	640	1003.6	912.8	908.6	1514.6	945.4	987.5	117.25			2013-04-19 15:24:05	987.5	802.167	890.3
2013-04-22	417.2	538.8	497.7	596.5	866.5	612.9	588.267	62.7167			2013-04-22	588.267	503.45	569.267
2013-04-25 08:41:02	384.6	425	448.6	457	699.4	589.2	500.633	48.699			2013-04-25 08:41:02	500.633	455.333	383.267
Wound 3:Pig 1
2013-04-10 09:12:42	1346	1235.4	1361.1	1455.8	1667.2	1325.2	1398.45	60.9952
2013-04-13 08:48:00	1767	1859.3	1497.4	1652.3	1621.4	1538.6	1656	55.9164
2013-04-16 08:46:38	1624	1678.8	1419.4	1400.9	1424.6	1408.6	1492.72	50.7883
2013-04-19 15:23:13	718.2	990	750.3	771.3	757.7	825.5	802.167	40.2063
2013-04-22 15:57:34	425.9	539.9	397.2	600.4	546.5	510.8	503.45	31.5902
2013-04-25 08:41:35	405.8	548.1	373.6	486.6	451.1	466.8	455.333	25.0776
Wound 2: Pig 1
2013-04-10 09:13:42	1367.9	1616.1	1446.5	1398.6	1404.3	1710	1490.57	56.8033
2013-04-13 08:48:00	1576.8	1549.4		1869.1	1627.5	1905	1705.56	75.3592
2013-04-16 08:46:38	1420.2	1559.3	1742.4	1668	1429.5	1535.1	1559.08	52.3206
2013-04-19 15:23:13	843.4	829.6	1058.3	843.3	884.2	883	890.3	34.8366
2013-04-22 15:57:34	434.5	549.4	607.5	701.5	538.9	583.8	569.267	35.8876
2013-04-25 08:41:35	287.3	268.5	485.2	430	397.5	431.1	383.267	35.3299

## Sheet: Sigmastat charts
Wound Volume mm^3					Wound Surface Area mm^2
Animal	Time	Treatment	Wound Volume		Animal	Time	Treatment	Wound Surface Area
1	Day 0	Control	1572.1		1	Day 0	Control	1469.8
1	Day 3	Control	1760.7		1	Day 3	Control	1494.7
1	Day 6	Control	1470.6		1	Day 6	Control	1442.6
1	Day 9	Control	675.4		1	Day 9	Control	640
1	Day 12	Control	406.1		1	Day 12	Control	417.2
1	Day 15	Control	387.7		1	Day 15	Control	384.6
1	Day 0	Treated once	1511.1		1	Day 0	Treated once	1346
1	Day 3	Treated once	1881.7		1	Day 3	Treated once	1767
1	Day 6	Treated once	1654.8		1	Day 6	Treated once	1624
1	Day 9	Treated once	756.8		1	Day 9	Treated once	718.2
1	Day 12	Treated once	403.1		1	Day 12	Treated once	425.9
1	Day 15	Treated once	424.3		1	Day 15	Treated once	405.8
1	Day 0	Treated multiple times	1516		1	Day 0	Treated multiple times	405.8
1	Day 3	Treated multiple times	1694.7		1	Day 3	Treated multiple times	1367.9
1	Day 6	Treated multiple times	1446.5		1	Day 6	Treated multiple times	1576.8
1	Day 9	Treated multiple times	827.6		1	Day 9	Treated multiple times	1420.2
1	Day 12	Treated multiple times	439.6		1	Day 12	Treated multiple times	843.4
1	Day 15	Treated multiple times	304.1		1	Day 15	Treated multiple times	434.5
2	Day 0	Control	1474		2	Day 0	Control	1356.4
2	Day 3	Control	1803.8		2	Day 3	Control	1665.2
2	Day 6	Control	1635.5		2	Day 6	Control	1640.9
2	Day 9	Control	1020.6		2	Day 9	Control	1003.6
2	Day 12	Control	543.8		2	Day 12	Control	538.8
2	Day 15	Control	415.8		2	Day 15	Control	425
2	Day 0	Treated once	1374.2		2	Day 0	Treated once	1235.4
2	Day 3	Treated once	1973.6		2	Day 3	Treated once	1859.3
2	Day 6	Treated once	1694.1		2	Day 6	Treated once	1678.8
2	Day 9	Treated once	1010.3		2	Day 9	Treated once	990
2	Day 12	Treated once	570.2		2	Day 12	Treated once	539.9
2	Day 15	Treated once	552.8		2	Day 15	Treated once	548.1
2	Day 0	Treated multiple times	1731.3		2	Day 0	Treated multiple times	1616.1
2	Day 3	Treated multiple times	1687.8		2	Day 3	Treated multiple times	1549.4
2	Day 6	Treated multiple times	1646.9		2	Day 6	Treated multiple times	1559.3
2	Day 9	Treated multiple times	846.7		2	Day 9	Treated multiple times	829.6
2	Day 12	Treated multiple times	588		2	Day 12	Treated multiple times	549.4
2	Day 15	Treated multiple times	270.3		2	Day 15	Treated multiple times	268.5
3	Day 0	Control	1574.9		3	Day 0	Control	1443.9
3	Day 3	Control	1799.3		3	Day 3	Control	1549.7
3	Day 6	Control	1767		3	Day 6	Control	1698.5
3	Day 9	Control	992.2		3	Day 9	Control	912.8
3	Day 12	Control	507.6		3	Day 12	Control	497.7
3	Day 15	Control	443.6		3	Day 15	Control	448.6
3	Day 0	Treated once	1476.7		3	Day 0	Treated once	1361.1
3	Day 3	Treated once	1631		3	Day 3	Treated once	1497.4
3	Day 6	Treated once	1455		3	Day 6	Treated once	1419.4
3	Day 9	Treated once	808.8		3	Day 9	Treated once	750.3
3	Day 12	Treated once	407.6		3	Day 12	Treated once	397.2
3	Day 15	Treated once	400.7		3	Day 15	Treated once	373.6
3	Day 0	Treated multiple times	1582.7		3	Day 0	Treated multiple times	1446.5
3	Day 3	Treated multiple times	0		3	Day 3	Treated multiple times	0
3	Day 6	Treated multiple times	1809.5		3	Day 6	Treated multiple times	1742.4
3	Day 9	Treated multiple times	1234.1		3	Day 9	Treated multiple times	1058.3
3	Day 12	Treated multiple times	629.6		3	Day 12	Treated multiple times	607.5
3	Day 15	Treated multiple times	494.2		3	Day 15	Treated multiple times	485.2
4	Day 0	Control	1716.8		4	Day 0	Control	1540
4	Day 3	Control	2096.5		4	Day 3	Control	1854.1
4	Day 6	Control	1697.5		4	Day 6	Control	1583.9
4	Day 9	Control	921.7		4	Day 9	Control	908.6
4	Day 12	Control	589.6		4	Day 12	Control	596.5
4	Day 15	Control	504.6		4	Day 15	Control	457
4	Day 0	Treated once	1622.6		4	Day 0	Treated once	1455.8
4	Day 3	Treated once	1802.5		4	Day 3	Treated once	1652.3
4	Day 6	Treated once	1476.8		4	Day 6	Treated once	1400.9
4	Day 9	Treated once	794.5		4	Day 9	Treated once	771.3
4	Day 12	Treated once	587.6		4	Day 12	Treated once	600.4
4	Day 15	Treated once	497.2		4	Day 15	Treated once	486.6
4	Day 0	Treated multiple times	1530.2		4	Day 0	Treated multiple times	1398.6
4	Day 3	Treated multiple times	2001.3		4	Day 3	Treated multiple times	1869.1
4	Day 6	Treated multiple times	1784.6		4	Day 6	Treated multiple times	1668
4	Day 9	Treated multiple times	871.5		4	Day 9	Treated multiple times	843.3
4	Day 12	Treated multiple times	709.8		4	Day 12	Treated multiple times	701.5
4	Day 15	Treated multiple times	454.6		4	Day 15	Treated multiple times	430
5	Day 0	Control	1666.8		5	Day 0	Control	1531.9
5	Day 3	Control	0		5	Day 3	Control	0
5	Day 6	Control	2288.1		5	Day 6	Control	2200.9
5	Day 9	Control	1597.2		5	Day 9	Control	1514.6
5	Day 12	Control	881.3		5	Day 12	Control	866.5
5	Day 15	Control	694.7		5	Day 15	Control	699.4
5	Day 0	Treated once	1840.7		5	Day 0	Treated once	1667.2
5	Day 3	Treated once	1949.4		5	Day 3	Treated once	1621.4
5	Day 6	Treated once	1585.4		5	Day 6	Treated once	1424.6
5	Day 9	Treated once	839.9		5	Day 9	Treated once	757.7
5	Day 12	Treated once	599.5		5	Day 12	Treated once	546.5
5	Day 15	Treated once	495.5		5	Day 15	Treated once	451.1
5	Day 0	Treated multiple times	1556.4		5	Day 0	Treated multiple times	1404.3
5	Day 3	Treated multiple times	1853.7		5	Day 3	Treated multiple times	1627.5
5	Day 6	Treated multiple times	1522.7		5	Day 6	Treated multiple times	1429.5
5	Day 9	Treated multiple times	874.3		5	Day 9	Treated multiple times	884.2
5	Day 12	Treated multiple times	503.1		5	Day 12	Treated multiple times	538.9
5	Day 15	Treated multiple times	409.8		5	Day 15	Treated multiple times	397.5
6	Day 0	Control	1776.4		6	Day 0	Control	1611.2
6	Day 3	Control	1944		6	Day 3	Control	1803.4
6	Day 6	Control	1701.9		6	Day 6	Control	1585.4
6	Day 9	Control	981.8		6	Day 9	Control	945.4
6	Day 12	Control	607.2		6	Day 12	Control	612.9
6	Day 15	Control	593		6	Day 15	Control	589.2
6	Day 0	Treated once	1489.9		6	Day 0	Treated once	1325.2
6	Day 3	Treated once	1757.9		6	Day 3	Treated once	1538.6
6	Day 6	Treated once	1477.7		6	Day 6	Treated once	1408.6
6	Day 9	Treated once	833.1		6	Day 9	Treated once	825.5
6	Day 12	Treated once	520.7		6	Day 12	Treated once	510.8
6	Day 15	Treated once	474.1		6	Day 15	Treated once	466.8
6	Day 0	Treated multiple times	1827.7		6	Day 0	Treated multiple times	1710
6	Day 3	Treated multiple times	2044.8		6	Day 3	Treated multiple times	1905
6	Day 6	Treated multiple times	1680.7		6	Day 6	Treated multiple times	1535.1
6	Day 9	Treated multiple times	909.1		6	Day 9	Treated multiple times	883
6	Day 12	Treated multiple times	597.7		6	Day 12	Treated multiple times	583.8
6	Day 15	Treated multiple times	439.1		6	Day 15	Treated multiple times	431.1
